# Supplementary material for: Brain tumours repurpose endogenous neuron to microglia signalling mechanisms to promote their own proliferation
Source: eLife. 2019 Jul 17;8:e46912. doi: 10.7554/eLife.46912 (PMC6685703; doi:10.7554/eLife.46912)
Supplement: Figure 1—source data 1. [file elife-46912-fig1-data1.xlsx]

## Sheet: Sheet1
Fish	% of microglia interacting
	RFP Control	AKT1+
1	19.4805	54.5977
2	19.2982	34.7518
3	19.6429	50.3145
4	18.0328	47.1545
5	14.0351	43.3674
6	11.9403	12.5
7	17.5	43.7956
8	26.8817	50.505
9	19.0476	54.8148
10	23.0769	45.6647
11	12.9252	41.9643
12	23.8636	27.6265
13	27.957	22.9508
14	11.828	32.8205
15	18.6813	45.614
16	7.40741	38.7755
17	10.687	27.3973
18	13.3333	38.255
19	6.25	46.0606
20	15.3153	58.8496
21		59.7701
Mean	16.8592	41.7881
SD	5.93635	12.149
SEM	1.32741	2.65113
n	20	21
