# Supplementary material for: Brain tumours repurpose endogenous neuron to microglia signalling mechanisms to promote their own proliferation
Source: eLife. 2019 Jul 17;8:e46912. doi: 10.7554/eLife.46912 (PMC6685703; doi:10.7554/eLife.46912)
Supplement: Figure 2—source data 1. [file elife-46912-fig2-data1.xlsx]

## Sheet: Figure 2C
∆F
4dpf				5dpf				6dpf				7dpf
	RFP-Control	Akt1			RFP-Control	Akt1			RFP-Control	Akt1			RFP-Control	Akt1
1	0.133607	0.0425668		1	0.116417	0.0340121		1	-0.004	0.0607423		1	0.00605743	0.166213
2	0	0.0655702		2	0.0412978	0.0527443		2	0.0562041	0.0303486		2	0.0229346	0.110961
3	0.0115266	0.0601658		3	0.0352619	0.0326316		3	0.0932685	0.0280385		3	-0.0180225	0.0402747
4	0.0442177	0.0311466		4	0.0386912	0.0448015		4	-0.0377698	0.0907554		4	-0.00169663	0.18797
5	0.0200743	0.143463		5	0.015177	0.0395738		5	0.100468	0.0915039		5	0.0251721	0.143345
6	0.0329082	0.0514158		6	0.0929563	0.0286195		6	-0.0220629	0.116591		6	-0.0270522	0.0197642
7	0.0176896	0.055794		7	0.0386325	0.0637768		7	0.0902815	0.0741945		7	-0.0172043	0.107499
8	0.0120391	0.0594498		8	0.0137296	0.0329713		8	-0.0714286	0.0340557		8	0.078029	0.0766155
9	0.00408208	0.024808		9	0.000927138	0.0273009		9	-0.0590753	0.079274		9	0.0434617	0.0655563
10	0.016815	0.0942545		10	-0.0242552	0.0697625		10	0.0702479	0.111742		10	0.0714328	0.0377987
11	0.000879198	0.0189797		11	0.0138571	0.0538085		11	0.0836957	0.0634933		11	0.0242049	0.114297
12	0.00727273	0.0452449		12	0.0588235	0.0759509		12	0.0173077	0.065223		12	-0.000493097	0.128326
13	0.0632959	0.0335399		13	0.0271574	0.1072		13	0.0983607	0.112053		13	0.0145481	0.135241
14	0.0141589	0.0230175		14	0.0455789	0.0690865		14	0.0142544	0.0345032		14	0.0313776	0.19997
15	-0.008061	0.0308731		15	-0.0188836	0.0441077		15	0.0452381	0.0475564		15	0.0166181	0.126301
16	-0.023913	-0.00940421		16	0.0535605	0.0551476		16	-0.0182309	0.0554383		16	-0.0227568	0.0989135
17	-0.00373134	0.032697		17	0.0834994	0.0206767		17	-0.0121614	0.0576151		17	0.019465	0.174802
18	0.105918	0.0214178		18	-0.0167613	0.00769046		18	0.0322835	0.0177698		18	-0.0382091	0.109009
19	0.00894292	0.0513622		19	-0.0537711	0.0381759		19	-0.00406504	0.0455266		19	0.003049	0.173736
20	0.0211485	0.0218588		20		0.200578		20	0.0410587	0.0501152		20	0.0408295	0.113629
21	0.0385292	0.0686793		21		0.174718		21	-0.00381166			21	-0.0108288	0.0955574
22	0.0105624	0.0722055		22		0.0590374		22	0.0252778			22	-0.0128205	0.549369
23		0.0699326		23				23	0.0285714			23	-0.0176793	0.173601
24		0.0267145		24				24	0.00440529			24	-0.0212259	0.222416
25		0.00382916		25				25	0.0643777			25	-0.00556953	0.0852713
26		0.0472163		26				26				26		0.0615998
27		0.0249499		27				27				27		0.0735294
28		0.0418843		28				28				28		0.125451
29		0.0664031		29				29				29		0.0807803
30								30				30		0.113738
31								31				31		0.196668
32								32				32		0.101916
33								33
Mean	0.0239983	0.0455185		Mean	0.0295735	0.0605624		Mean	0.0253078	0.063327		Mean	0.00814485	0.131566
SD	0.0363614	0.0294591		SD	0.0424002	0.0465853		SD	0.0490042	0.0293932		SD	0.0296793	0.0911283
SEM	0.00775227	0.00547042		SEM	0.00972726	0.00993202		SEM	0.00980085	0.00657251		SEM	0.00593587	0.0161094
Normalised Mean	1	1.89674		Normalised Mean	1	2.04786		Normalised Mean	1	2.50227		Normalised Mean	1	16.1533
Normalised SD	1	0.810176		Normalised SD	1	1.09871		Normalised SD	1	0.599808		Normalised SD	1	3.07043
Normalised SEM	1	0.705654		Normalised SEM	1	1.02105		Normalised SEM	1	0.670606		Normalised SEM	1	2.7139
Normalised (%)	100	189.674		Normalised (%)	100	204.786		Normalised (%)	100	250.227		Normalised (%)	100	1615.33
Normalised SEM (%)	100	70.5654		Normalised SEM (%)	100	102.105		Normalised SEM (%)	100	67.0606		Normalised SEM (%)	100	271.39

## Sheet: Figure 2D RFP control
X0	Cell	Cell Average	Cell Norm
0
1	35093.4	34387.5	1.02053
2	35410.9	34387.5	1.02976
3	34593	34387.5	1.00597
4	34997.9	34387.5	1.01775
5	35059.3	34387.5	1.01953
6	34431.9	34387.5	1.00129
7	35041.7	34387.5	1.01902
8	34727.9	34387.5	1.0099
9	35116.3	34387.5	1.02119
10	35385.4	34387.5	1.02902
11	34989.7	34387.5	1.01751
12	35045	34387.5	1.01912
13	34951.3	34387.5	1.01639
14	34973.7	34387.5	1.01705
15	35208.8	34387.5	1.02388
16	34811	34387.5	1.01231
17	34683.5	34387.5	1.00861
18	34995.4	34387.5	1.01768
19	34555.6	34387.5	1.00489
20	34446.8	34387.5	1.00172
21	34918.3	34387.5	1.01544
22	35159.3	34387.5	1.02244
23	34884.7	34387.5	1.01446
24	34840.1	34387.5	1.01316
25	34627.2	34387.5	1.00697
26	34491.9	34387.5	1.00304
27	34880.3	34387.5	1.01433
28	34739.7	34387.5	1.01024
29	34439	34387.5	1.0015
30	34924.8	34387.5	1.01562
31	34650.1	34387.5	1.00763
32	34654.7	34387.5	1.00777
33	34475	34387.5	1.00254
34	34721.4	34387.5	1.00971
35	34703.6	34387.5	1.00919
36	34393.9	34387.5	1.00019
37	34754.1	34387.5	1.01066
38	34741	34387.5	1.01028
39	34637.9	34387.5	1.00728
40	34775	34387.5	1.01127
41	34847.5	34387.5	1.01338
42	34760.3	34387.5	1.01084
43	34612.6	34387.5	1.00655
44	34573	34387.5	1.00539
45	34482.6	34387.5	1.00276
46	34651	34387.5	1.00766
47	34827.4	34387.5	1.01279
48	34478.7	34387.5	1.00265
49	34522.9	34387.5	1.00394
50	34503.2	34387.5	1.00336
51	34743.1	34387.5	1.01034
52	34307.5	34387.5	0.997671
53	34439.9	34387.5	1.00152
54	34657.4	34387.5	1.00785
55	34851.2	34387.5	1.01348
56	34366.7	34387.5	0.999394
57	34295.3	34387.5	0.997318
58	34766.3	34387.5	1.01102
59	34395	34387.5	1.00022
60	34676.1	34387.5	1.00839
61	34468	34387.5	1.00234
62	34785.4	34387.5	1.01157
63	34656.2	34387.5	1.00781
64	34229.6	34387.5	0.995407
65	34724.9	34387.5	1.00981
66	34702.9	34387.5	1.00917
67	34441.1	34387.5	1.00156
68	34675.5	34387.5	1.00837
69	34220.3	34387.5	0.995137
70	34412.3	34387.5	1.00072
71	34224.6	34387.5	0.995263
72	34356.4	34387.5	0.999094
73	34534.1	34387.5	1.00426
74	34492.3	34387.5	1.00305
75	34389.1	34387.5	1.00005
76	34721.8	34387.5	1.00972
77	34575.9	34387.5	1.00548
78	34462.4	34387.5	1.00218
79	34694.9	34387.5	1.00894
80	34646.6	34387.5	1.00753
81	34656.3	34387.5	1.00782
82	34271.6	34387.5	0.996628
83	34470.4	34387.5	1.00241
84	34656.9	34387.5	1.00783
85	34776.4	34387.5	1.01131
86	34277.5	34387.5	0.996801
87	34257.4	34387.5	0.996214
88	34751.9	34387.5	1.0106
89	34388.6	34387.5	1.00003
90	34499.5	34387.5	1.00326
91	34385.7	34387.5	0.999946
92	34694.2	34387.5	1.00892
93	34643.3	34387.5	1.00744
94	34434	34387.5	1.00135
95	34218.8	34387.5	0.995092
96	34572.4	34387.5	1.00538
97	34524.8	34387.5	1.00399
98	34541.8	34387.5	1.00449
99	34811.7	34387.5	1.01234
100	34406.4	34387.5	1.00055
101	34497.3	34387.5	1.00319
102	34438.3	34387.5	1.00148
103	34871.3	34387.5	1.01407
104	34719.2	34387.5	1.00964
105	34331.2	34387.5	0.99836
106	34472.4	34387.5	1.00247
107	34440.8	34387.5	1.00155
108	34774.2	34387.5	1.01124
109	34809.7	34387.5	1.01228
110	34258.7	34387.5	0.996252
111	34498	34387.5	1.00321
112	34799.3	34387.5	1.01197
113	34461.3	34387.5	1.00214
114	34405.4	34387.5	1.00052
115	34494.3	34387.5	1.0031
116	34464.8	34387.5	1.00225
117	34509.4	34387.5	1.00354
118	34142.5	34387.5	0.992875
119	34433.7	34387.5	1.00134
120	34594.2	34387.5	1.00601
121	34667.8	34387.5	1.00815
122	34111.5	34387.5	0.991973
123	34418.4	34387.5	1.0009
124	34711.7	34387.5	1.00943
125	34634.9	34387.5	1.00719
126	34664	34387.5	1.00804
127	34670.3	34387.5	1.00822
128	34919.9	34387.5	1.01548
129	34500.8	34387.5	1.00329
130	34432	34387.5	1.00129
131	34565.5	34387.5	1.00518
132	34343.4	34387.5	0.998718
133	34438.7	34387.5	1.00149
134	34364.7	34387.5	0.999335
135	34671.3	34387.5	1.00825
136	34618.5	34387.5	1.00672
137	34425.3	34387.5	1.0011
138	34088.3	34387.5	0.991298
139	34790.8	34387.5	1.01173
140	34759.1	34387.5	1.0108
141	34316.2	34387.5	0.997925
142	34260.1	34387.5	0.996294
143	34673.9	34387.5	1.00833
144	34720.9	34387.5	1.0097
145	34628.9	34387.5	1.00702
146	34582.1	34387.5	1.00566
147	34827.6	34387.5	1.0128
148	35077.9	34387.5	1.02008
149	34493.2	34387.5	1.00307
150	34256.5	34387.5	0.99619
151	34121.8	34387.5	0.992272
152	34544.6	34387.5	1.00457
153	34734	34387.5	1.01007
154	34436.5	34387.5	1.00142
155	34511.4	34387.5	1.0036
156	34205.5	34387.5	0.994706
157	34253.3	34387.5	0.996097
158	34424	34387.5	1.00106
159	34488.7	34387.5	1.00294
160	34316	34387.5	0.997921
161	34120.8	34387.5	0.992245
162	34415.8	34387.5	1.00082
163	34389	34387.5	1.00004
164	34355.9	34387.5	0.999079
165	34357	34387.5	0.999112
166	34543.9	34387.5	1.00455
167	33967.5	34387.5	0.987786
168	34078.9	34387.5	0.991025
169	33932.3	34387.5	0.98676
170	34130.2	34387.5	0.992516
171	34443.2	34387.5	1.00162
172	34327.4	34387.5	0.998251
173	34144.6	34387.5	0.992936
174	34241.7	34387.5	0.995759
175	34068.3	34387.5	0.990716
176	33953.4	34387.5	0.987374
177	34265.5	34387.5	0.996451
178	34193.7	34387.5	0.994362
179	34412.9	34387.5	1.00074
180	34291.5	34387.5	0.997206
181	34182.9	34387.5	0.99405
182	34389	34387.5	1.00004
183	34454.8	34387.5	1.00196
184	34012.7	34387.5	0.9891
185	34582.2	34387.5	1.00566
186	34374.8	34387.5	0.999629
187	33965.7	34387.5	0.987733
188	34247.7	34387.5	0.995932
189	34611.6	34387.5	1.00652
190	34196.4	34387.5	0.994443
191	34445	34387.5	1.00167
192	34673.7	34387.5	1.00832
193	34135.1	34387.5	0.992658
194	34556.7	34387.5	1.00492
195	34766.7	34387.5	1.01102
196	34358.4	34387.5	0.999153
197	34409	34387.5	1.00062
198	34250.2	34387.5	0.996008
199	34591.8	34387.5	1.00594
200	34234.1	34387.5	0.995537
201	34222.2	34387.5	0.995193
202	34259.3	34387.5	0.99627
203	34403.3	34387.5	1.00046
204	34644.2	34387.5	1.00746
205	34369.9	34387.5	0.999487
206	34452.3	34387.5	1.00188
207	34526.1	34387.5	1.00403
208	34329.2	34387.5	0.998304
209	34140.4	34387.5	0.992814
210	34251.2	34387.5	0.996035
211	34370.4	34387.5	0.999502
212	33893.4	34387.5	0.985631
213	33877.9	34387.5	0.98518
214	34413.8	34387.5	1.00076
215	34274.3	34387.5	0.996707
216	34222.7	34387.5	0.995206
217	33710	34387.5	0.980296
218	33873	34387.5	0.985037
219	34593.3	34387.5	1.00598
220	34481.7	34387.5	1.00274
221	33975.5	34387.5	0.988019
222	34455.2	34387.5	1.00197
223	34405.4	34387.5	1.00052
224	34129.2	34387.5	0.992489
225	34137.5	34387.5	0.992728
226	34443.8	34387.5	1.00163
227	34110.4	34387.5	0.991942
228	34483	34387.5	1.00278
229	34109.9	34387.5	0.991927
230	34079.4	34387.5	0.99104
231	34049.7	34387.5	0.990175
232	33997.5	34387.5	0.988657
233	33826.9	34387.5	0.983697
234	34138.9	34387.5	0.99277
235	34765	34387.5	1.01098
236	34928.4	34387.5	1.01573
237	34457.4	34387.5	1.00203
238	34391.1	34387.5	1.0001
239	34311.3	34387.5	0.997782
240	34648.5	34387.5	1.00759
241	34583.3	34387.5	1.00569
242	34094.9	34387.5	0.991489
243	34365.4	34387.5	0.999355
244	33779.2	34387.5	0.982309
245	33769.4	34387.5	0.982024
246	34049.4	34387.5	0.990166
247	33906.8	34387.5	0.98602
248	34024.3	34387.5	0.989438
249	33953.9	34387.5	0.98739
250	34065.2	34387.5	0.990626
251	33971.7	34387.5	0.987907
252	33834.4	34387.5	0.983915
253	34285.5	34387.5	0.997033
254	34216.5	34387.5	0.995026
255	33937.3	34387.5	0.986906
256	34005.4	34387.5	0.988887
257	34230.7	34387.5	0.99544
258	34020	34387.5	0.989312
259	33681	34387.5	0.979454
260	33924.8	34387.5	0.986545
261	33696.3	34387.5	0.9799
262	33759.4	34387.5	0.981734
263	33709	34387.5	0.980269
264	33891.3	34387.5	0.98557
265	33815.5	34387.5	0.983365
266	33910	34387.5	0.986114
267	34728.5	34387.5	1.00991
268	33924.4	34387.5	0.986533
269	33886.8	34387.5	0.985439
270	34023.1	34387.5	0.989402
271	33889.4	34387.5	0.985514
272	33538.6	34387.5	0.975314
273	34029.6	34387.5	0.989592
274	33721.2	34387.5	0.980624
275	33632.2	34387.5	0.978036
276	33899.3	34387.5	0.985801
277	34176.6	34387.5	0.993865
278	33578.3	34387.5	0.976468
279	33460.6	34387.5	0.973046
280	33620.6	34387.5	0.977698
281	34071.5	34387.5	0.990811
282	33424.7	34387.5	0.971999
283	33446.8	34387.5	0.972643
284	33902.1	34387.5	0.985884
285	33874.3	34387.5	0.985075
286	33802	34387.5	0.982973
287	34118.3	34387.5	0.992172
288	33630.9	34387.5	0.977996
289	33979.5	34387.5	0.988134
290	34429.1	34387.5	1.00121
291	33774.8	34387.5	0.982181
292	33992.5	34387.5	0.988513
293	34034	34387.5	0.989718
294	34294.6	34387.5	0.997297
295	34056.8	34387.5	0.990381
296	34030.3	34387.5	0.989612
297	33833.2	34387.5	0.983879
298	33938.8	34387.5	0.986952
299	34073.7	34387.5	0.990873
300	34310.6	34387.5	0.997761
301

## Sheet: Figure 2D AKT1
X0	Cell	Cell Average	Cell Norm
0
1	3426.88	3323.12	1.03122
2	3352.37	3323.12	1.0088
3	3372.62	3323.12	1.01489
4	3359.52	3323.12	1.01095
5	3333.64	3323.12	1.00316
6	3340.16	3323.12	1.00513
7	3336.9	3323.12	1.00415
8	3336.81	3323.12	1.00412
9	3308.56	3323.12	0.995618
10	3316.16	3323.12	0.997905
11	3322.64	3323.12	0.999855
12	3465.59	3323.12	1.04287
13	3442.57	3323.12	1.03594
14	3433.32	3323.12	1.03316
15	3521.86	3323.12	1.05981
16	3567.46	3323.12	1.07353
17	3507.03	3323.12	1.05534
18	3459.33	3323.12	1.04099
19	3454.41	3323.12	1.03951
20	3454.28	3323.12	1.03947
21	3462.82	3323.12	1.04204
22	3392.91	3323.12	1.021
23	3436.58	3323.12	1.03414
24	3414.41	3323.12	1.02747
25	3447.13	3323.12	1.03732
26	3391.57	3323.12	1.0206
27	3368.15	3323.12	1.01355
28	3386.61	3323.12	1.0191
29	3314.73	3323.12	0.997474
30	3303.47	3323.12	0.994085
31	3285.23	3323.12	0.988596
32	3301.5	3323.12	0.993493
33	3284.34	3323.12	0.988327
34	3337.57	3323.12	1.00435
35	3272.09	3323.12	0.984642
36	3322.33	3323.12	0.999761
37	3252.73	3323.12	0.978818
38	3306.95	3323.12	0.995134
39	3262.79	3323.12	0.981844
40	3277.94	3323.12	0.986404
41	3271.73	3323.12	0.984534
42	3283.49	3323.12	0.988072
43	3312.09	3323.12	0.996681
44	3262.88	3323.12	0.981871
45	3301.23	3323.12	0.993412
46	3294.44	3323.12	0.991368
47	3272.22	3323.12	0.984682
48	3269.59	3323.12	0.983889
49	3273.16	3323.12	0.984965
50	3300.34	3323.12	0.993143
51	3282.1	3323.12	0.987655
52	3290.37	3323.12	0.990143
53	3293.68	3323.12	0.991139
54	3280.72	3323.12	0.987238
55	3265.29	3323.12	0.982598
56	3276.65	3323.12	0.986014
57	3310.39	3323.12	0.996169
58	3299.35	3323.12	0.992847
59	3358.58	3323.12	1.01067
60	3344.19	3323.12	1.00634
61	3380.93	3323.12	1.01739
62	3437.97	3323.12	1.03456
63	3409.85	3323.12	1.0261
64	3423.71	3323.12	1.03027
65	3489.06	3323.12	1.04993
66	3434.7	3323.12	1.03358
67	3519.54	3323.12	1.05911
68	3532.99	3323.12	1.06315
69	3609.43	3323.12	1.08616
70	3562.41	3323.12	1.07201
71	3513.19	3323.12	1.0572
72	3476.09	3323.12	1.04603
73	3439.4	3323.12	1.03499
74	3433.72	3323.12	1.03328
75	3430.14	3323.12	1.0322
76	3437.16	3323.12	1.03432
77	3427.95	3323.12	1.03155
78	3454.32	3323.12	1.03948
79	3441.9	3323.12	1.03574
80	3346.78	3323.12	1.00712
81	3385.67	3323.12	1.01882
82	3381.73	3323.12	1.01764
83	3357.69	3323.12	1.0104
84	3368.59	3323.12	1.01368
85	3344.72	3323.12	1.0065
86	3317.59	3323.12	0.998335
87	3317.9	3323.12	0.998429
88	3276.6	3323.12	0.986001
89	3248.76	3323.12	0.977621
90	3233.83	3323.12	0.973128
91	3261.14	3323.12	0.981347
92	3231.81	3323.12	0.972523
93	3285.36	3323.12	0.988637
94	3248.17	3323.12	0.977446
95	3249.83	3323.12	0.977943
96	3240.84	3323.12	0.97524
97	3284.92	3323.12	0.988503
98	3263.73	3323.12	0.982127
99	3255.1	3323.12	0.979531
100	3244.96	3323.12	0.976477
101	3217.69	3323.12	0.968272
102	3223.1	3323.12	0.9699
103	3272.31	3323.12	0.984709
104	3228.24	3323.12	0.971447
105	3259.48	3323.12	0.980849
106	3297.03	3323.12	0.992148
107	3370.43	3323.12	1.01423
108	3389.24	3323.12	1.0199
109	3392.91	3323.12	1.021
110	3486.82	3323.12	1.04926
111	3410.57	3323.12	1.02631
112	3446.01	3323.12	1.03698
113	3483.16	3323.12	1.04816
114	3420.85	3323.12	1.02941
115	3447.22	3323.12	1.03734
116	3343.96	3323.12	1.00627
117	3391.93	3323.12	1.0207
118	3380.66	3323.12	1.01731
119	3376.95	3323.12	1.0162
120	3334.4	3323.12	1.00339
121	3355.85	3323.12	1.00985
122	3359.7	3323.12	1.01101
123	3348.7	3323.12	1.0077
124	3358.4	3323.12	1.01062
125	3267.13	3323.12	0.983149
126	3296.81	3323.12	0.99208
127	3292.87	3323.12	0.990897
128	3263.64	3323.12	0.9821
129	3271.91	3323.12	0.984588
130	3243.48	3323.12	0.976034
131	3240.31	3323.12	0.975078
132	3232.44	3323.12	0.972711
133	3246.79	3323.12	0.977029
134	3237.8	3323.12	0.974325
135	3289.3	3323.12	0.989821
136	3252.87	3323.12	0.978858
137	3244.51	3323.12	0.976343
138	3268.96	3323.12	0.9837
139	3227.57	3323.12	0.971245
140	3294.48	3323.12	0.991381
141	3315.76	3323.12	0.997784
142	3267.22	3323.12	0.983176
143	3332.43	3323.12	1.0028
144	3331.81	3323.12	1.00261
145	3403.77	3323.12	1.02427
146	3400.06	3323.12	1.02315
147	3417.14	3323.12	1.02829
148	3443.73	3323.12	1.03629
149	3520.84	3323.12	1.0595
150	3493.21	3323.12	1.05118
151	3456.56	3323.12	1.04015
152	3437.83	3323.12	1.03452
153	3445.97	3323.12	1.03697
154	3422.01	3323.12	1.02976
155	3348.93	3323.12	1.00776
156	3346.2	3323.12	1.00694
157	3418.97	3323.12	1.02884
158	3405.87	3323.12	1.0249
159	3361.84	3323.12	1.01165
160	3381.11	3323.12	1.01745
161	3362.87	3323.12	1.01196
162	3346.15	3323.12	1.00693
163	3371.95	3323.12	1.01469
164	3332.3	3323.12	1.00276
165	3349.28	3323.12	1.00787
166	3316.3	3323.12	0.997945
167	3270.48	3323.12	0.984158
168	3281.92	3323.12	0.987601
169	3298.51	3323.12	0.992591
170	3321.12	3323.12	0.999398
171	3281.7	3323.12	0.987534
172	3266.1	3323.12	0.982839
173	3262.79	3323.12	0.981844
174	3282.19	3323.12	0.987682
175	3309.86	3323.12	0.996008
176	3265.07	3323.12	0.98253
177	3311.51	3323.12	0.996506
178	3349.91	3323.12	1.00806
179	3401.58	3323.12	1.02361
180	3413.96	3323.12	1.02733
181	3433.5	3323.12	1.03321
182	3437.65	3323.12	1.03446
183	3404.08	3323.12	1.02436
184	3454.46	3323.12	1.03952
185	3365.55	3323.12	1.01277
186	3363.9	3323.12	1.01227
187	3307.4	3323.12	0.995268
188	3304.32	3323.12	0.99434
189	3299.58	3323.12	0.992914
190	3301.72	3323.12	0.99356
191	3258.36	3323.12	0.980512
192	3206.11	3323.12	0.964789
193	3250.45	3323.12	0.978132
194	3220.68	3323.12	0.969173
195	3248.26	3323.12	0.977473
196	3218.63	3323.12	0.968555
197	3217.82	3323.12	0.968313
198	3268.87	3323.12	0.983674
199	3217.87	3323.12	0.968326
200	3272.62	3323.12	0.984804
201	3278.12	3323.12	0.986458
202	3219.48	3323.12	0.96881
203	3251.66	3323.12	0.978495
204	3204.59	3323.12	0.964331
205	3223.64	3323.12	0.970061
206	3293.5	3323.12	0.991085
207	3237.98	3323.12	0.974379
208	3264.4	3323.12	0.982328
209	3244.42	3323.12	0.976316
210	3249.07	3323.12	0.977715
211	3245.98	3323.12	0.976787
212	3267.26	3323.12	0.983189
213	3266.41	3323.12	0.982934
214	3286.61	3323.12	0.989013
215	3339.23	3323.12	1.00485
216	3409.94	3323.12	1.02612
217	3367.16	3323.12	1.01325
218	3430.37	3323.12	1.03227
219	3542.29	3323.12	1.06595
220	3512.93	3323.12	1.05712
221	3501.21	3323.12	1.05359
222	3489.59	3323.12	1.05009
223	3431.26	3323.12	1.03254
224	3351.43	3323.12	1.00852
225	3314.06	3323.12	0.997272
226	3306.24	3323.12	0.994918
227	3374.31	3323.12	1.0154
228	3321.3	3323.12	0.999452
229	3278.08	3323.12	0.986445
230	3245.22	3323.12	0.976558
231	3239.46	3323.12	0.974823
232	3186.53	3323.12	0.958897
233	3220.77	3323.12	0.9692
234	3239.68	3323.12	0.97489
235	3261.45	3323.12	0.981441
236	3240.49	3323.12	0.975132
237	3274.41	3323.12	0.985341
238	3247.77	3323.12	0.977325
239	3260.06	3323.12	0.981024
240	3325.24	3323.12	1.00064
241	3376.01	3323.12	1.01592
242	3310.04	3323.12	0.996062
243	3329.48	3323.12	1.00191
244	3369.4	3323.12	1.01392
245	3366.22	3323.12	1.01297
246	3423.84	3323.12	1.03031
247	3512.84	3323.12	1.05709
248	3394.92	3323.12	1.0216
249	3357.24	3323.12	1.01027
250	3381.11	3323.12	1.01745
251	3376.01	3323.12	1.01592
252	3309.01	3323.12	0.995752
253	3227.93	3323.12	0.971353
254	3218.45	3323.12	0.968501
255	3211.16	3323.12	0.966309
256	3232.26	3323.12	0.972657
257	3185.01	3323.12	0.95844
258	3180.9	3323.12	0.957202
259	3201.55	3323.12	0.963416
260	3204.32	3323.12	0.964251
261	3213.04	3323.12	0.966873
262	3212.06	3323.12	0.966578
263	3194.71	3323.12	0.961358
264	3219.61	3323.12	0.968851
265	3208.97	3323.12	0.965649
266	3218.36	3323.12	0.968474
267	3214.47	3323.12	0.967304
268	3240.57	3323.12	0.975159
269	3256.31	3323.12	0.979894
270	3314.69	3323.12	0.997461
271	3356.93	3323.12	1.01017
272	3380.48	3323.12	1.01726
273	3376.41	3323.12	1.01604
274	3325.91	3323.12	1.00084
275	3352.59	3323.12	1.00887
276	3337.53	3323.12	1.00433
277	3290.15	3323.12	0.990076
278	3269.9	3323.12	0.983983
279	3305.48	3323.12	0.99469
280	3253.45	3323.12	0.979033
281	3265.11	3323.12	0.982544
282	3183.76	3323.12	0.958063
283	3223.1	3323.12	0.9699
284	3195.39	3323.12	0.96156
285	3211.03	3323.12	0.966268
286	3198.34	3323.12	0.962448
287	3176.97	3323.12	0.956019
288	3222.11	3323.12	0.969604
289	3166.69	3323.12	0.952925
290	3193.06	3323.12	0.960861
291	3222.92	3323.12	0.969846
292	3209.51	3323.12	0.965811
293	3163.74	3323.12	0.952037
294	3160.61	3323.12	0.951096
295	3204.37	3323.12	0.964264
296	3194.45	3323.12	0.961278
297	3188.59	3323.12	0.959516
298	3190.74	3323.12	0.960161
299	3231.14	3323.12	0.972321
300	3241.07	3323.12	0.975307
301
