# Supplementary material for: Brain tumours repurpose endogenous neuron to microglia signalling mechanisms to promote their own proliferation
Source: eLife. 2019 Jul 17;8:e46912. doi: 10.7554/eLife.46912 (PMC6685703; doi:10.7554/eLife.46912)
Supplement: Figure 4—source data 1. [file elife-46912-fig4-data1.xlsx]

## Sheet: Figure 4A
dF
cell	RFP-Control (WT)	AKT1 (WT)	RFP-Control (MK-801 + AP5)	AKT1 (MK-801 + AP5)
1	0.00605743	0.166213	-0.0077606	-0.00853177
2	0.0229346	0.110961	0.0129734	0.095798
3	-0.0180225	0.0402747	0.00145917	0.0599157
4	-0.0016966	0.18797	-0.0076741	0.0261917
5	0.0251721	0.143345	0.0695662	0.0665054
6	-0.0270522	0.0197642	0.00141427	-0.00858319
7	-0.0172043	0.107499	0.00761315	0.0154359
8	0.078029	0.0766155	0.00533401	0.0028677
9	0.0434617	0.0655563	0.00683924	0.0137609
10	0.0714328	0.0377987	0.0133031	0.0122434
11	0.0242049	0.114297	0.00533874	0.00786771
12	-0.0004931	0.128326	0.00441482	0.00914244
13	0.0145481	0.135241	0.00173902	0.0120099
14	0.0313775	0.19997	0.00683805	0.0064797
15	0.0166181	0.126301	0.00442974	0.015829
16	-0.0227568	0.0989135	0.00955116	0.0118784
17	0.019465	0.174802
18	-0.0382091	0.109009
19	0.003049	0.173736
20	0.0408295	0.113629
21	-0.0108288	0.0955574
22	-0.0128205	0.549369
23	-0.0176793	0.173601
24	-0.0212259	0.222416
25	-0.0055695	0.0852713
26		0.0615998
27		0.0735294
28		0.125451
29		0.0807803
30		0.113738
31		0.196668
32		0.101916
Mean	0.00814485	0.131566	0.00846121	0.0211757
SD	0.0296793	0.0911283	0.0173288	0.0284689
SEM	0.00593587	0.0161094	0.00433221	0.00711721
n	25	32	16	16

## Sheet: Figure 4B
% intracting microglial cells
Fish	RFP-Control (WT)	AKT1 (WT)	RFP-Control (MK801+AP5)	AKT1 (MK801+AP5)
1	19.4805	54.5977	19.802	12.6214
2	19.2982	34.7518	9.70874	22.6087
3	19.6429	50.3145	16.2602	35.6725
4	18.0328	47.1545	8.18182	21.8978
5	14.0351	43.3674	18.6667	17.3913
6	11.9403	12.5	12.3188	22.6415
7	17.5	43.7956	9.62963	33.5484
8	26.8817	50.505	23.1884	23.4375
9	19.0476	54.8148	22.8261	17.5325
10	23.0769	45.6647	15.0943	19.1919
11			3.0303	27.2727
12			13.75	31.401
13			18.0328	23.7805
14			6.15385	30.3191
15			39.0625	25.5102
16			21	26.087
17			24.3243	34.7222
18			25	27.6316
19			29.3651	24.7253
20			9.25926	20.8556
21			24.7934
Mean	18.8936	43.7466	17.5928	24.9424
SD	4.17719	12.48	8.67525	6.09977
SEM	1.32094	3.94653	1.89309	1.36395
n	10	10	21	20

## Sheet: Fgure 4C
% intracting microglial cells
Fish	RFP-Control (DMSO)	AKT1 (DMSO)	RFP-Control (CBX)	AKT1 (CBX)
1	22.8571	34	23.75	34.5588
2	15.9091	36.9231	19.7183	22.973
3	8.33333	51.6854	14.0625	13.7931
4	10.4167	42.3077	12.5	26.9841
5	26.5306	40.7692	9.83607	33.0709
6	25	33.1081	10.6667	29.8507
7	6.12245	48.3333	6.66667	29.1667
8	29.2683	45.2055	13.3333	21.519
9	2.98507	49.505	8.51064	31.0345
10	23.6364	37.4046	5.06329
11			11.1111
12			10.3448
13			15.9091
Mean	17.1059	41.9242	12.421	26.9945
SD	9.53333	6.5999	5.12853	6.55525
SEM	3.0147	2.08707	1.4224	2.18508
n	10	10	13	9

## Sheet: Figure 4D
% intracting microglial cells
Fish	RFP-Control (WT)	AKT1 (WT)	RFP-Control (P2ry12 CR)	AKT1 (P2ry12 CR)	RFP-Control (control gRNA)	AKT1 (control gRNA)
1	12.9252	41.9643	19.5652	9.43396	31.5789	52.8455
2	23.8636	27.6265	5.71429	20.4546	11.1111	41.5584
3	27.957	22.9508	24.7312	11.3208	19.1176	43.75
4	11.828	32.8205	9.67742	30.3798	11.5942	44
5	18.6813	45.614	13.8889	29.4118	16.0493	42.4836
6	7.40741	38.7755	10.7843	27.5	14.81	44.3037
7	10.687	27.3973	1.96078	22.807		42
8	13.3333	38.255		23.6486
9	6.25	46.0606		17.7083
10	15.3153	58.8496		16.1017
11		59.7701
Mean	14.8248	40.0077	12.3317	20.8766	17.3769	44.4202
SD	6.91013	12.1531	7.84518	7.25491	7.56014	3.86054
SEM	2.18517	3.66428	2.9652	2.2942	3.08641	1.45915
n	10	11	7	10	6	7
