# Supplementary material for: Brain tumours repurpose endogenous neuron to microglia signalling mechanisms to promote their own proliferation
Source: eLife. 2019 Jul 17;8:e46912. doi: 10.7554/eLife.46912 (PMC6685703; doi:10.7554/eLife.46912)
Supplement: Figure 5—source data 1. [file elife-46912-fig5-data1.xlsx]

## Sheet: Figure 5A 4C4
4C4 microglia counts
Fish	RFP-Control (WT)	AKT1 (WT)	RFP-Control (P2ry12-CR)	AKT1 (P2ry12-CR)
1	99	107	106	140
2	74	136	79	162
3	94	150	76	149
4	77	170	111	116
5	110	103	68	182
6	95	156	56	94
7	77	220	95	168
8	112	158	126	178
9	84	114	82	91
10	85	223	113	169
11	95	141	66	94
12	87	119	98	150
13	96	147	77	162
14	86	189	75	126
15	90	182	91	119
16	70	138	93	100
17	65	127	96	112
18	65	138	88	101
19	90	124	90	132
20	67	144	110
21	67	120
22	89	117
23	100	157
24	82	138
25	87	162
26	81	203
27	107	160
28	66	125
29	89	119
30	95	147
31	74	189
32	84	182
33	94	138
34	115	127
35		138
36		124
37		144
38		120
39		117
40		157
41		138
42		162
43		203
44		160
45		125
46
47
48
Mean	86.7059	147.956	89.8	133.947
SD	13.6682	29.3799	17.8461	30.8229
SEM	2.34408	4.3797	3.99052	7.07126
n	34	45	20	19

## Sheet: Figure 5B PCNA
% of PCNA+ cells
Fish	RFP-Control (WT)	AKT1 (WT)	RFP-Control (P2ry12 CR)	AKT1 (P2ry12 CR)	RFP-Control (control gRNA)	AKT1 (control gRNA)
1	8.01087	62.7551	7.32323	27.6423	11.4286	60.8696
2	8.15544	63.0236	7.97291	21.6562	9.09091	74.1935
3	9.45813	55.3945	16.0281	15.0735	4.83871	57.6923
4	8.04813	66.9218	13.2353	26.6667	14.2857	68.75
5	8.81279	60.4237	8.39161	35.5172	7.69231	50
6	15.0601	55.5255	8.35401	45.8284	3.77358	51.7241
7	9.30736	54.2719	10.128	31.1837	0	57.8947
8	11.045	63.9357	10.0446	42.0455	9.30233	53.125
9	6.77778	57.9045	2.60211	17.4242	21.7391	64.2857
10	13.5088	59.4252	7.85714	27.619	38.4615	51.8519
11	9.26163	53.5714	4.36557	19.0909	12.1951	54.8387
12	4.71674	52.6923	11.3937	30.2109		64.2857
13	8.0303	65.8651	18.0124	17.6692
14		42.2661	8.21256	33.7481
15		54.7297	11.1111	44.5286
16		35.5556	11.9796	21.4595
17		65.9688	10.7258	7.57932
18			4.67391	23.6111
19			19.375	19.7326
20			6.52174
Mean	9.24562	57.0724	9.91542	26.7519	12.0734	59.1259
SD	2.70311	8.35885	4.33887	10.3227	10.4778	7.5371
SEM	0.749709	2.02732	0.970202	2.36818	3.15918	2.17577
n	13	17	20	19	11	12
